# Supplementary material for: Characterisation of cell lines derived from prostate cancer patients with localised disease
Source: Prostate Cancer Prostatic Dis. 2023 Jun 1;26(3):614–24. doi: 10.1038/s41391-023-00679-x (PMC10449630; doi:10.1038/s41391-023-00679-x)
Supplement: Supplementary file 2 — Supplementary Table 1 [file 41391_2023_679_MOESM2_ESM.xlsx]

## Sheet: Sheet1
genome_build	cell_line	web_link
hg19	AQ0411	track type=bigWig name="11_2004_plus" description="11_2004_plus" visibility=full color=170,0,0 altColor=170,0,0 priority=priority autoScale=on alwaysZero=on gridDefault=on maxHeightPixels=25 graphType=bar viewLimits=0:30000 yLineMark=value yLineOnOff=off windowingFunction=maximum smoothingWindow=off bigDataUrl=http://data.australianprostatecentre.org/RNAseq/wiggle/hg19/john/fiona_onyvax/C4PGUANXX…
hg19	AQ0411	track type=bigWig name="11_2004_minus" description="11_2004_minus" visibility=full color=170,0,0 altColor=170,0,0 priority=priority autoScale=on alwaysZero=on gridDefault=on maxHeightPixels=25 graphType=bar viewLimits=0:30000 yLineMark=value yLineOnOff=off windowingFunction=maximum smoothingWindow=off bigDataUrl=http://data.australianprostatecentre.org/RNAseq/wiggle/hg19/john/fiona_onyvax/C4PGUAN…
hg19	AQ0415	track type=bigWig name="15_2004_plus" description="15_2004_plus" visibility=full color=170,0,0 altColor=170,0,0 priority=priority autoScale=on alwaysZero=on gridDefault=on maxHeightPixels=25 graphType=bar viewLimits=0:30000 yLineMark=value yLineOnOff=off windowingFunction=maximum smoothingWindow=off bigDataUrl=http://data.australianprostatecentre.org/RNAseq/wiggle/hg19/john/fiona_onyvax/C4PGUANXX…
hg19	AQ0415	track type=bigWig name="15_2004_minus" description="15_2004_minus" visibility=full color=170,0,0 altColor=170,0,0 priority=priority autoScale=on alwaysZero=on gridDefault=on maxHeightPixels=25 graphType=bar viewLimits=0:30000 yLineMark=value yLineOnOff=off windowingFunction=maximum smoothingWindow=off bigDataUrl=http://data.australianprostatecentre.org/RNAseq/wiggle/hg19/john/fiona_onyvax/C4PGUAN…
hg19	AQ0420	track type=bigWig name="20_2004_plus" description="20_2004_plus" visibility=full color=170,0,0 altColor=170,0,0 priority=priority autoScale=on alwaysZero=on gridDefault=on maxHeightPixels=25 graphType=bar viewLimits=0:30000 yLineMark=value yLineOnOff=off windowingFunction=maximum smoothingWindow=off bigDataUrl=http://data.australianprostatecentre.org/RNAseq/wiggle/hg19/john/fiona_onyvax/C4PGUANXX…
hg19	AQ0420	track type=bigWig name="20_2004_minus" description="20_2004_minus" visibility=full color=170,0,0 altColor=170,0,0 priority=priority autoScale=on alwaysZero=on gridDefault=on maxHeightPixels=25 graphType=bar viewLimits=0:30000 yLineMark=value yLineOnOff=off windowingFunction=maximum smoothingWindow=off bigDataUrl=http://data.australianprostatecentre.org/RNAseq/wiggle/hg19/john/fiona_onyvax/C4PGUAN…
hg19	AQ0396	track type=bigWig name="96_2003_plus" description="96_2003_plus" visibility=full color=170,0,0 altColor=170,0,0 priority=priority autoScale=on alwaysZero=on gridDefault=on maxHeightPixels=25 graphType=bar viewLimits=0:30000 yLineMark=value yLineOnOff=off windowingFunction=maximum smoothingWindow=off bigDataUrl=http://data.australianprostatecentre.org/RNAseq/wiggle/hg19/john/fiona_onyvax/C4PGUANXX…
hg19	AQ0396	track type=bigWig name="96_2003_minus" description="96_2003_minus" visibility=full color=170,0,0 altColor=170,0,0 priority=priority autoScale=on alwaysZero=on gridDefault=on maxHeightPixels=25 graphType=bar viewLimits=0:30000 yLineMark=value yLineOnOff=off windowingFunction=maximum smoothingWindow=off bigDataUrl=http://data.australianprostatecentre.org/RNAseq/wiggle/hg19/john/fiona_onyvax/C4PGUAN…
hg19	BPH-1	track type=bigWig name="BPH-1_plus" description="BPH-1_plus" visibility=full color=170,0,0 altColor=170,0,0 priority=priority autoScale=on alwaysZero=on gridDefault=on maxHeightPixels=25 graphType=bar viewLimits=0:30000 yLineMark=value yLineOnOff=off windowingFunction=maximum smoothingWindow=off bigDataUrl=http://data.australianprostatecentre.org/RNAseq/wiggle/hg19/john/fiona_onyvax/C4PGUANXX_new…
hg19	BPH-1	track type=bigWig name="BPH-1_minus" description="BPH-1_minus" visibility=full color=170,0,0 altColor=170,0,0 priority=priority autoScale=on alwaysZero=on gridDefault=on maxHeightPixels=25 graphType=bar viewLimits=0:30000 yLineMark=value yLineOnOff=off windowingFunction=maximum smoothingWindow=off bigDataUrl=http://data.australianprostatecentre.org/RNAseq/wiggle/hg19/john/fiona_onyvax/C4PGUANXX_n…
hg19	LNCaP	track type=bigWig name="LNCaP_plus" description="LNCaP_plus" visibility=full color=170,0,0 altColor=170,0,0 priority=priority autoScale=on alwaysZero=on gridDefault=on maxHeightPixels=25 graphType=bar viewLimits=0:30000 yLineMark=value yLineOnOff=off windowingFunction=maximum smoothingWindow=off bigDataUrl=http://data.australianprostatecentre.org/RNAseq/wiggle/hg19/john/fiona_onyvax/C4PGUANXX_new…
hg19	LNCaP	track type=bigWig name="LNCaP_minus" description="LNCaP_minus" visibility=full color=170,0,0 altColor=170,0,0 priority=priority autoScale=on alwaysZero=on gridDefault=on maxHeightPixels=25 graphType=bar viewLimits=0:30000 yLineMark=value yLineOnOff=off windowingFunction=maximum smoothingWindow=off bigDataUrl=http://data.australianprostatecentre.org/RNAseq/wiggle/hg19/john/fiona_onyvax/C4PGUANXX_n…
hg19	PC3	track type=bigWig name="PC3_plus" description="PC3_plus" visibility=full color=170,0,0 altColor=170,0,0 priority=priority autoScale=on alwaysZero=on gridDefault=on maxHeightPixels=25 graphType=bar viewLimits=0:30000 yLineMark=value yLineOnOff=off windowingFunction=maximum smoothingWindow=off bigDataUrl=http://data.australianprostatecentre.org/RNAseq/wiggle/hg19/john/fiona_onyvax/C4PGUANXX_new_141…
hg19	PC3	track type=bigWig name="PC3_minus" description="PC3_minus" visibility=full color=170,0,0 altColor=170,0,0 priority=priority autoScale=on alwaysZero=on gridDefault=on maxHeightPixels=25 graphType=bar viewLimits=0:30000 yLineMark=value yLineOnOff=off windowingFunction=maximum smoothingWindow=off bigDataUrl=http://data.australianprostatecentre.org/RNAseq/wiggle/hg19/john/fiona_onyvax/C4PGUANXX_new_1…
hg19	RWPE1	track type=bigWig name="RWPE1_plus" description="RWPE1_plus" visibility=full color=170,0,0 altColor=170,0,0 priority=priority autoScale=on alwaysZero=on gridDefault=on maxHeightPixels=25 graphType=bar viewLimits=0:30000 yLineMark=value yLineOnOff=off windowingFunction=maximum smoothingWindow=off bigDataUrl=http://data.australianprostatecentre.org/RNAseq/wiggle/hg19/john/fiona_onyvax/C4PGUANXX_new…
hg19	RWPE1	track type=bigWig name="RWPE1_minus" description="RWPE1_minus" visibility=full color=170,0,0 altColor=170,0,0 priority=priority autoScale=on alwaysZero=on gridDefault=on maxHeightPixels=25 graphType=bar viewLimits=0:30000 yLineMark=value yLineOnOff=off windowingFunction=maximum smoothingWindow=off bigDataUrl=http://data.australianprostatecentre.org/RNAseq/wiggle/hg19/john/fiona_onyvax/C4PGUANXX_n…
hg19	RWPE2	track type=bigWig name="RWPE2_plus" description="RWPE2_plus" visibility=full color=170,0,0 altColor=170,0,0 priority=priority autoScale=on alwaysZero=on gridDefault=on maxHeightPixels=25 graphType=bar viewLimits=0:30000 yLineMark=value yLineOnOff=off windowingFunction=maximum smoothingWindow=off bigDataUrl=http://data.australianprostatecentre.org/RNAseq/wiggle/hg19/john/fiona_onyvax/C4PGUANXX_new…
hg19	RWPE2	track type=bigWig name="RWPE2_minus" description="RWPE2_minus" visibility=full color=170,0,0 altColor=170,0,0 priority=priority autoScale=on alwaysZero=on gridDefault=on maxHeightPixels=25 graphType=bar viewLimits=0:30000 yLineMark=value yLineOnOff=off windowingFunction=maximum smoothingWindow=off bigDataUrl=http://data.australianprostatecentre.org/RNAseq/wiggle/hg19/john/fiona_onyvax/C4PGUANXX_n…
hg19	HPr1	track type=bigWig name="HPR1_plus" description="HPR1_plus" visibility=full color=170,0,0 altColor=170,0,0 priority=priority autoScale=on alwaysZero=on gridDefault=on maxHeightPixels=25 graphType=bar viewLimits=0:30000 yLineMark=value yLineOnOff=off windowingFunction=maximum smoothingWindow=off bigDataUrl=http://data.australianprostatecentre.org/RNAseq/wiggle/hg19/john/fiona_onyvax/C4PGUANXX_new_1…
hg19	HPr1	track type=bigWig name="HPr1_minus" description="HPr1_minus" visibility=full color=170,0,0 altColor=170,0,0 priority=priority autoScale=on alwaysZero=on gridDefault=on maxHeightPixels=25 graphType=bar viewLimits=0:30000 yLineMark=value yLineOnOff=off windowingFunction=maximum smoothingWindow=off bigDataUrl=http://data.australianprostatecentre.org/RNAseq/wiggle/hg19/john/fiona_onyvax/C4PGUANXX_new…
